# Supplementary material for: Maximum Standard Uptake Value of Pre‐Therapeutic 18F‐Fluorodeoxyglucose Positron Emission Tomography Predicts Outcomes in Indolent Adult T‐Cell Leukemia/Lymphoma Patients With Cutaneous Involvement
Source: J Dermatol. 2025 Aug 6;52(10):1519–26. doi: 10.1111/1346-8138.17867 (PMC12530464; doi:10.1111/1346-8138.17867)
Supplement: Supplementary file 1 — Table S1. [file JDE-52-1519-s001.xlsx]

## Sheet: Sheet1
	Supplemental Table. Summary of clinical characteristics of patients with Adult T-cell luekemia/lymphoma
Patient	Age	Sex	Diagnosis	Cutaneous lesion	Cutaneous PET findings	SUV max	Outcome	Infiltration depth
1	62	M	smordering type	MP	FN	1	CR	Entire dermis
2	67	M	smordering type	MP	FN	1	Crisis(Progressive to acute type)	Superficial dermis
3	71	M	smordering type	patch	FN	1	NA	Superficial dermis
4	71	F	smordering type	patch	FN	1	CR	Superficial dermis
5	65	F	smordering type	NT	FN	1	CR	Dermis~part of subcutaneous
6	72	M	smordering type	patch	FN	1	Crisis(Progressive to acute type)	Superficial dermis
7	51	F	smordering type	plaque	FN	1	CR	Superficial dermis
8	46	M	smordering type	plaque	FN	1	NA	Superficial dermis
9	59	F	smordering type	plaque	FN	1	CR	Dermis~part of subcutaneous
10	72	M	smordering type	patch	FN	1	NA	Superficial dermis
11	60	M	smordering type	erythroderma	FN	1	Crisis(Progressive to acute type)	Superficial dermis
12	77	F	smordering type	NT	FN	1	Crisis(Progressive to acute type)	Dermis~part of subcutaneous
13	78	M	smordering type	plaque	FN	1	NA	Superficial dermis
14	84	M	smordering type	plaque	FN	1	NA	Superficial dermis
15	69	F	smordering type	patch	FN	1	Crisis(Progressive to acute type)	Superficial dermis
16	72	F	smordering type	plaque	FN	1	NA	Superficial dermis
17	64	M	smordering type	erythroderma	FN	1	NA	N/D
18	71	M	smordering type	patch	FN	1	CR	Superficial dermis
19	73	M	smordering type	MP	FN	1	NA	Superficial dermis
20	83	M	smordering type	MP	FN	1	NA	Superficial dermis
21	80	M	smordering type	MP	FN	1	NA	Superficial dermis
22	77	M	smordering type	purpura	FN	1	NA	Superficial dermis
23	51	F	smordering type	plaque	FN	1	CR	Superficial dermis
24	65	F	smordering type	purpura	FN	1	NA	Superficial dermis
25	75	M	smordering type	MP	FN	1	NA	Superficial dermis
26	75	F	smordering type	plaque	Arm	1.1	Crisis(Progressive to lymphoma type)	Superficial dermis
27	75	M	smordering type	plaque	Arm	1.15	Crisis(Progressive to acute type)	Superficial dermis
28	60	M	smordering type	MP	Butt	1.2	Crisis(Progressive to acute type)	Entire dermis
29	50	M	smordering type	NT	Trunk	1.3	NA	Dermis~part of subcutaneous
30	91	F	smordering type	plaque	Leg	1.46	Crisis(Progressive to acute type)	Superficial dermis
31	66	M	smordering type	NT	Arm	1.62	NA	Dermis~part of subcutaneous
32	57	F	smordering type	purpura	Leg	1.7	CR	Superficial dermis
33	46	F	smordering type	plaque	Trunk	1.7	NA	Superficial dermis
34	57	F	smordering type	plaque	Arm	2.24	NA	Superficial dermis
35	58	M	chronic type	plaque	Face	2.6	Crisis(Progressive to acute type)	Entire dermis
36	63	M	smordering type	plaque	Scalp	2.6	Crisis(Progressive to acute type)	Superficial dermis
37	76	M	smordering type	plaque	Leg	2.8	Crisis(Progressive to acute type)	Superficial dermis
38	83	F	smordering type	NT	Face	3.8	Crisis(Progressive to acute type)	Dermis~part of subcutaneous
39	59	M	smordering type	NT	Scalp	4.03	CR	Full-thickness
40	81	M	smordering type	NT	Scalp	4.6	CR	Superficial dermis
41	65	F	smordering type	NT	Scalp	9.9	Crisis(Progressive to acute type)	Full-thickness
42	59	M	smordering type	NT	Leg	11.4	Crisis(Progressive to lymphoma type)	Full-thickness
43	84	M	smordering type	NT	Scalp	13.6	Crisis(Progressive to acute type)	Full-thickness
MP: maculopapular type		NT: Nodulotumoral type
FN: false negative
N/D: no data
